# Supplementary material for: Oleaginous Heterotrophic Dinoflagellates—Crypthecodiniaceae
Source: Mar Drugs. 2023 Feb 28;21(3):162. doi: 10.3390/md21030162 (PMC10055936; doi:10.3390/md21030162)
Supplement: Supplementary file 1 [file marinedrugs-21-00162-s001.zip]

Archive with 3 entries (3 files):
- Figure S1.pdf
- Figure S2.pdf
- Supplementary Tables S1 and S2.pdf
